# Supplementary material for: Identification of Genomic Regions Contributing to Protein Accumulation in Wheat under Well-Watered and Water Deficit Growth Conditions
Source: Plants (Basel). 2018 Jul 11;7(3):56. doi: 10.3390/plants7030056 (PMC6160930; doi:10.3390/plants7030056)
Supplement: Supplementary file 1 [file plants-07-00056-s001.zip]

Archive with 1 entries (1 files):
- plants-319910-SI.pdf
